# Supplementary material for: A Positive Psychology Resource for Students? Evaluation of the Effectiveness of the 6 Minutes Diary in a Randomized Control Trial
Source: Front Psychol. 2022 May 31;13:896741. doi: 10.3389/fpsyg.2022.896741 (PMC9195423; doi:10.3389/fpsyg.2022.896741)
Supplement: Supplementary file 1 [file Data_Sheet_1.CSV]

lfdn	persCode_B	age	gender	education	occupation	Bundesland	covid_B	PSS1_B	PSS2_B	PSS3_B	PSS4_B	PSS5_B	PSS6_B	PSS7_B	PSS8_B	PSS9_B	PSS10_B	PA1_B	NA1_B	PA2_B	PA3_B	NA2_B	PA4_B	NA3_B	NA4_B	NA5_B	PA5_B	PA6_B	NA6_B	PA7_B	NA7_B	PA8_B	NA8_B	PA9_B	PA10_B	NA9_B	NA10_B	SWE1_B	SWE2_B	SWE3_B	SWE4_B	SWE5_B	SWE6_B	SWE7_B	SWE8_B	SWE9_B	SWE10_B	BRS1_B	BRS2_B
105	ANALN00	21	2	1	2	7	3	4	5	5	3	4	4	3	4	2	4	2	4	4	2	2	2	3	2	1	2	1	4	3	2	2	5	4	3	4	5	4	4	5	3	3	2	4	3	3	4	2	2
148	ANMAN00	21	2	1	4	7	4	2	2	3	2	3	3	3	3	3	1	2	3	3	2	2	1	2	1	1	2	2	2	3	3	3	2	2	3	2	2	5	5	3	4	5	4	4	4	4	4	4	3
198	Aston97	23	2	1	2	7	3	3	3	4	2	3	3	1	2	3	1	3	2	4	3	2	3	2	1	1	4	4	2	4	2	3	2	4	3	2	1	5	5	5	4	4	5	6	5	5	5	6	4
215	B√ÑTIN97	24	2	1	2	7	4	2	2	3	2	2	2	3	2	3	1	3	1	4	3	1	5	1	1	1	3	5	1	3	1	4	1	5	3	1	1	6	4	4	5	5	5	5	4	5	5	4	6
276	BAHEG98	23	2	2	2	7	2	2	1	2	1	2	1	2	2	2	1	5	2	5	5	2	5	1	2	3	4	5	1	4	1	4	2	5	5	2	1	4	6	5	6	6	6	6	6	5	5	5	6
22	BALIN00	21	2	1	2	7	3	2	3	4	2	2	3	3	2	3	2	5	3	4	3	1	5	2	1	1	3	4	3	4	1	4	4	4	4	2	2	4	5	2	5	4	3	4	4	4	4	4	5
196	BAMAM91	29	2	2	2	7	3	4	4	5	2	3	3	2	3	3	4	5	3	4	4	2	4	3	2	3	5	3	3	4	2	3	2	5	2	3	2	6	5	5	4	5	5	4	4	5	5	4	4
95	BASIN98	23	2	2	2	7	4	3	4	5	3	2	3	2	4	5	2	3	2	2	3	4	3	1	2	3	3	2	4	2	2	4	3	2	3	3	3	4	5	3	3	4	5	5	2	4	4	5	4
182	BITHU93	28	2	2	2	7	3	4	4	3	2	2	3	2	3	3	2	3	2	4	3	2	4	1	2	2	3	4	3	3	2	3	4	4	5	2	2	5	5	3	3	4	2	4	5	4	4	5	4
129	BRMAT69	52	2	2	2	7	4	2	3	3	2	2	3	2	3	2	2	1	2	2	1	1	1	1	1	1	2	2	2	2	1	2	1	2	2	1	1	4	4	4	4	4	4	4	4	4	4	4	4
53	DAMAU00	20	2	1	2	8	3	2	3	3	2	2	3	4	2	3	2	4	2	4	4	2	2	2	1	1	3	3	2	4	1	4	2	3	3	4	2	4	4	5	3	4	4	5	5	4	4	4	2
297	DEANN00	20	2	1	2	7	3	4	3	3	2	2	3	4	2	2	3	4	2	4	4	1	4	3	1	2	2	3	2	2	3	4	2	3	4	4	2	4	4	5	2	2	3	5	5	3	5	4	4
112	FAOGN00	20	2	1	2	7	4	2	5	4	3	1	3	4	3	1	4	3	2	4	3	1	3	1	1	1	2	2	3	2	1	3	1	2	4	3	1	6	6	4	4	5	4	6	6	6	6	3	3
24	INMAM97	24	2	1	2	7	3	4	3	4	3	3	3	3	2	3	3	2	2	3	2	1	3	3	2	2	3	2	3	2	2	1	3	3	3	3	3	5	4	2	4	5	4	5	5	5	4	4	3
206	JUECN99	21	2	1	2	7	5	4	3	4	2	3	4	2	3	2	4	3	4	2	3	1	1	3	1	1	2	1	4	2	2	2	4	1	2	3	4	4	5	2	4	4	2	3	2	4	4	4	3
213	NAAYM01	19	2	1	2	2	4	2	2	4	3	4	3	4	3	2	2	4	2	3	2	2	3	1	1	1	2	3	1	3	1	3	4	4	3	1	2	5	4	4	3	4	3	4	4	3	4	4	3
194	RoKlK01	20	2	1	2	7	4	2	3	4	2	2	3	2	2	2	1	2	3	5	5	1	4	2	1	1	3	4	4	3	1	1	3	5	3	1	3	6	6	5	5	5	5	6	5	6	5	4	5
158	SULAT97	24	2	2	2	7	3	3	2	3	1	1	3	2	1	2	2	5	2	4	4	2	4	1	3	1	4	4	1	4	1	4	3	4	4	2	2	4	5	5	4	5	4	4	3	4	5	6	5
66	URGEG91	29	2	2	2	7	3	3	2	3	1	2	3	2	2	3	1	3	3	4	3	2	3	2	1	1	3	3	2	3	2	3	2	3	3	1	2	4	5	4	4	4	4	5	4	4	4	3	3
28	ALLIN98	23	1	5	2	7	5	2	1	5	2	2	2	2	1	3	2	4	1	5	3	2	3	1	1	2	2	5	4	3	1	4	2	4	4	2	2	5	5	6	4	4	4	5	5	4	4	5	5
58	ANAND98	22	1	1	2	1	2	1	2	3	1	3	1	3	2	5	1	3	1	5	4	1	4	1	2	1	3	3	3	4	1	2	4	4	5	1	2	5	5	5	5	6	5	4	3	3	4	4	1
98	ANANN97	23	1	2	2	7	3	3	3	4	2	3	4	2	3	4	4	3	5	2	1	3	3	5	3	2	2	2	4	2	2	1	4	3	2	4	2	4	5	3	4	4	4	6	6	4	5	5	3
152	ANKAG96	24	1	2	2	7	4	2	3	4	3	2	4	3	3	2	2	4	2	4	4	2	3	1	1	1	2	2	2	3	2	3	2	3	3	1	2	4	5	4	4	5	3	4	4	3	5	5	5
87	ANVAN99	22	1	2	2	7	4	4	3	5	3	3	3	2	2	5	3	2	3	4	3	2	1	1	3	1	3	1	3	2	1	3	5	1	3	5	5	4	5	4	2	3	3	3	3	2	3	4	2
113	BESIN00	21	1	1	2	7	3	4	5	4	3	3	4	3	3	3	5	3	3	4	2	2	1	4	1	1	2	2	3	2	3	2	4	3	3	4	3	3	4	2	3	5	3	4	5	4	4	4	3
43	BIDOG98	22	1	2	2	16	3	4	2	4	2	1	2	3	2	3	2	4	2	5	5	3	4	2	1	1	5	4	4	5	2	4	3	5	4	3	4	5	5	4	2	4	4	5	4	4	4	4	3
127	BIJUV96	24	1	1	2	2	4	2	4	4	3	2	4	3	3	3	3	3	2	3	4	3	2	1	1	1	2	3	2	2	2	3	4	3	3	2	3	4	4	3	3	4	3	4	4	4	3	5	4
34	BIMAN00	21	1	1	2	8	3	3	3	4	3	3	3	2	3	4	3	4	2	5	3	2	2	1	2	1	4	1	2	4	1	4	5	3	4	2	3	4	4	3	3	4	3	4	4	4	3	4	5
156	BISON99	22	1	1	2	7	4	3	4	4	2	3	2	3	3	5	3	3	2	4	3	3	2	1	2	3	4	3	5	3	1	2	1	4	4	5	4	5	4	4	3	5	3	6	5	4	3	3	2
202	CHALN99	21	1	1	2	7	3	3	2	2	2	1	3	2	2	2	2	3	2	4	4	3	4	2	2	2	3	5	4	4	2	4	3	5	4	1	2	4	4	4	4	4	4	5	5	4	4	5	5
5	CHJAB93	27	1	2	2	7	4	2	2	3	1	1	2	2	2	3	2	3	2	3	4	2	3	1	1	2	3	4	3	2	1	3	1	3	3	3	1	5	5	2	5	5	5	6	4	5	5	2	3
273	CHNIN00	21	1	1	2	7	3	2	1	3	1	1	3	2	2	2	1	5	3	5	4	2	4	1	1	1	4	4	2	5	2	4	4	4	4	2	4	4	5	6	2	4	5	5	5	4	5	5	3
57	CHPAN02	18	1	1	2	8	2	2	1	2	2	2	3	4	2	3	2	2	1	3	3	1	2	2	1	1	3	4	3	3	2	4	2	3	5	2	1	3	4	5	3	5	3	5	5	4	2	3	5
224	DIMEI98	23	1	1	3	7	4	4	5	5	3	4	3	4	3	3	3	3	3	4	3	2	2	2	1	1	2	3	4	3	2	3	5	3	4	5	4	5	4	2	4	5	4	4	5	5	5	4	2
111	DOKAF01	19	1	1	2	8	3	2	4	4	3	3	4	3	4	2	3	4	2	4	3	3	2	1	1	2	2	2	3	3	1	2	3	2	3	4	3	4	5	5	4	3	4	4	4	3	4	3	3
160	DOSHN93	27	1	1	2	7	3	3	4	4	3	3	5	3	4	3	4	3	2	3	2	2	2	2	2	2	3	1	3	3	2	2	3	3	2	3	3	4	4	3	3	4	3	4	4	3	4	3	3
237	EMESD01	19	1	1	2	7	3	5	5	5	2	4	5	4	4	5	4	1	4	2	3	4	2	3	1	1	2	1	5	3	1	2	3	2	2	4	3	4	4	4	6	4	3	4	4	4	4	3	5
52	EVSAN90	30	1	1	2	7	3	4	3	4	3	3	3	3	4	4	3	3	3	2	2	2	2	1	3	1	2	3	3	2	1	2	4	2	3	2	5	3	4	2	3	3	3	5	4	3	4	2	3
84	FRANM97	23	1	2	2	7	3	5	5	4	2	4	4	3	4	4	4	3	3	4	2	4	3	3	3	4	4	2	4	3	3	2	4	4	4	3	3	5	5	2	3	3	3	4	5	4	4	3	3
179	G√úACN01	19	1	1	12	7	2	4	3	5	2	3	3	1	2	4	3	4	3	3	3	2	3	1	1	1	1	3	2	2	1	3	1	3	3	3	3	4	4	4	4	4	4	3	4	4	4	4	4
7	GAJAN98	22	1	1	2	7	2	3	2	3	1	2	3	2	2	3	1	3	2	3	3	1	3	1	1	1	3	2	3	2	1	2	2	1	3	4	2	4	5	5	3	3	3	4	5	4	4	3	4
144	GALAG99	22	1	1	2	7	3	4	3	5	2	3	3	2	2	3	3	4	2	3	3	4	2	3	1	3	2	3	4	3	2	3	3	4	3	2	2	5	4	3	3	4	4	4	2	4	5	4	4
177	GAROG98	23	1	2	2	3	4	3	2	4	3	4	3	4	3	4	2	4	2	3	3	3	3	1	3	2	2	3	4	3	1	4	3	3	3	4	1	4	5	4	4	5	4	5	4	4	4	5	4
171	GUINM90	30	1	2	2	16	4	3	3	4	2	2	3	2	2	3	2	3	4	4	4	2	3	2	2	4	4	3	4	4	2	3	4	4	3	4	2	4	4	4	3	4	2	4	4	3	4	5	4
262	GUMEN00	21	1	1	2	7	2	3	4	4	3	4	5	3	4	4	4	1	2	3	1	2	3	2	1	3	2	2	4	1	1	1	3	2	1	3	2	3	4	4	2	2	2	4	4	3	3	1	2
9	GUPAK00	20	1	1	2	12	3	4	3	5	3	4	5	4	4	5	4	4	2	4	3	4	3	1	1	1	3	3	4	2	1	3	4	3	4	3	2	5	4	4	3	3	3	3	4	3	4	3	1
109	HELEM00	20	1	1	2	7	4	2	2	3	3	2	4	4	3	4	3	1	2	4	3	2	2	1	1	1	4	3	2	4	2	2	3	3	5	2	1	5	5	4	2	3	3	5	4	4	3	3	3
131	HERON93	27	1	1	2	7	5	4	3	3	1	4	3	3	2	4	1	4	4	5	4	3	4	1	2	1	3	4	2	3	1	3	2	4	4	2	2	5	6	5	4	6	6	5	6	5	5	5	5
260	IRVAA97	24	1	2	2	7	3	3	2	3	1	2	2	1	2	3	1	4	3	4	4	2	5	1	1	1	2	4	2	4	1	4	2	4	4	2	1	6	6	5	4	5	5	5	5	5	5	5	5
135	JASHN00	20	1	1	2	7	3	3	4	5	4	4	5	4	4	4	5	2	3	3	3	2	1	1	1	1	2	1	3	2	2	3	4	3	2	3	2	3	3	2	2	2	2	3	4	3	3	3	2
76	KAKYG98	23	1	2	2	2	2	2	2	3	1	3	1	2	2	2	1	4	2	4	4	2	3	1	2	1	4	3	2	4	1	3	2	4	3	2	2	6	5	5	5	5	5	6	5	5	5	5	5
60	KALIL00	20	1	1	2	7	4	3	3	4	3	4	2	3	3	2	3	4	3	2	2	1	2	3	1	1	2	2	1	3	2	4	3	3	3	4	2	4	5	3	3	3	4	5	4	4	3	2	4
15	KALIN01	20	1	1	2	7	4	3	4	4	4	4	4	3	3	3	3	3	4	2	3	2	1	2	2	1	2	3	2	3	2	3	3	4	4	2	3	4	4	3	2	2	3	3	3	3	2	4	3
3	KATHM01	19	1	1	2	8	3	4	4	4	3	4	4	3	3	4	3	3	5	3	2	5	3	1	5	4	3	2	5	2	1	3	5	3	3	5	5	3	3	3	3	3	2	3	3	3	3	2	2
72	KESIN00	21	1	1	2	7	4	3	5	5	3	3	5	3	4	3	5	1	4	4	3	4	2	5	1	1	3	3	5	4	5	1	3	3	4	5	4	4	5	3	4	4	3	4	6	4	4	3	3
137	KIKIG98	22	1	1	2	7	4	4	3	3	3	4	3	4	3	4	4	3	2	4	3	2	3	1	1	2	3	3	2	3	1	3	2	3	2	4	2	4	4	3	4	3	3	4	4	4	4	3	3
99	KJSVJ16	21	1	1	2	8	4	1	3	4	3	3	5	4	4	5	5	3	5	4	3	4	2	4	1	2	1	1	4	1	4	2	4	2	3	4	4	4	3	1	4	4	1	4	4	5	4	1	2
88	M√úISN00	20	1	1	2	7	4	4	3	3	2	4	3	3	3	4	2	2	5	1	2	4	1	1	2	2	2	2	4	1	1	2	2	1	1	3	2	4	6	3	2	3	2	4	4	3	4	5	4
75	MAHAN02	19	1	1	2	8	3	2	3	2	2	2	3	2	2	3	2	4	3	4	4	1	3	1	3	1	4	3	3	4	2	3	3	2	3	2	4	3	3	4	2	2	2	3	5	4	4	3	3
6	MASOG97	23	1	2	2	7	3	2	2	3	2	3	5	3	3	5	1	4	1	4	3	2	5	1	1	1	3	3	2	3	1	4	3	3	3	1	1	6	6	5	3	4	4	6	6	4	6	4	5
184	MOFRG01	19	1	1	2	7	4	2	2	2	1	2	1	2	2	2	1	3	2	4	4	1	4	1	2	1	4	3	2	4	1	3	2	4	4	2	2	6	5	4	4	5	5	5	5	4	4	3	3
209	MUAYN99	22	1	1	2	7	3	3	4	5	3	4	4	4	4	5	3	3	4	5	3	1	2	2	1	1	3	3	4	3	1	3	5	3	3	4	4	6	5	3	5	6	3	5	4	4	5	6	5
186	NASAN98	22	1	1	2	7	5	3	4	4	3	3	4	4	4	5	4	2	5	2	1	4	1	3	4	1	4	1	3	1	3	1	3	2	2	5	5	4	5	4	3	5	4	6	5	3	4	3	2
40	NAVIN94	26	1	1	2	7	2	3	2	4	1	3	3	2	2	3	1	3	1	3	4	4	4	1	1	1	1	3	3	2	1	4	4	3	3	1	1	4	6	4	4	6	4	6	4	5	5	4	5
65	NINAA84	37	1	1	2	7	4	3	4	4	3	3	3	3	3	4	3	4	3	4	2	3	2	1	2	2	3	3	2	2	1	3	4	3	3	3	3	4	4	3	3	4	3	4	4	4	4	4	5
217	OLMAN99	21	1	1	2	7	4	3	4	4	3	4	5	3	4	4	4	2	2	3	2	3	2	2	1	1	2	3	4	3	2	2	4	2	3	4	3	4	4	2	2	3	3	3	3	3	3	3	2
197	PePaN00	20	1	1	2	7	2	2	1	2	1	1	4	4	2	2	1	5	1	5	5	2	4	1	1	2	4	5	1	5	1	3	2	5	3	3	1	5	5	6	3	4	4	6	4	4	5	2	3
250	RININ00	20	1	1	2	7	3	1	1	2	1	3	2	2	2	3	1	4	1	5	5	2	5	1	1	1	5	5	2	5	1	4	2	5	5	1	1	6	5	4	5	6	6	6	6	6	6	6	5
61	ROSOT96	24	1	2	2	7	4	4	5	4	3	2	4	2	4	4	3	5	2	5	5	2	5	1	1	1	5	3	1	5	1	3	2	5	5	3	1	5	4	4	3	3	1	3	3	2	4	4	4
191	SAJAT98	22	1	1	2	7	3	1	2	4	2	2	3	2	3	4	2	4	2	4	3	2	2	2	1	2	4	3	3	4	1	3	3	2	3	4	1	4	5	4	4	4	4	4	4	4	4	4	5
136	SIMAN94	26	1	1	2	7	2	3	3	4	3	3	3	4	3	4	3	5	3	4	3	3	2	2	1	2	4	3	5	2	2	3	3	3	3	2	1	4	4	4	4	4	3	4	3	4	4	4	5
47	SUJOK99	22	1	1	2	8	5	4	5	5	4	3	5	4	4	5	4	2	4	3	1	1	2	4	3	1	2	1	4	2	2	3	5	2	2	4	5	4	4	2	3	3	4	3	2	4	3	3	2
8	SYBEN98	23	1	1	2	7	4	2	2	3	2	2	2	2	2	2	2	4	2	5	4	2	3	1	1	1	4	3	2	4	1	3	2	4	4	2	2	5	5	4	4	4	4	5	4	4	5	4	4
73	TAWIN01	20	1	1	2	7	4	3	3	3	3	4	3	4	4	3	4	2	4	3	3	3	2	4	2	2	2	1	2	2	3	4	3	2	2	5	4	4	5	4	3	4	4	4	4	4	4	4	4
134	VAMAN97	23	1	2	2	7	3	3	3	4	3	3	3	2	2	3	2	4	3	4	2	3	3	3	2	1	3	3	3	3	4	3	4	4	3	3	4	4	4	3	3	3	3	4	4	4	4	4	4
49	VEING62	58	1	1	2	10	4	3	2	3	2	2	3	3	3	3	2	3	2	4	3	3	2	1	1	2	4	3	2	3	2	3	2	3	3	2	2	4	5	4	4	5	4	5	5	4	5	4	5
230	VISAN89	31	1	1	2	7	3	2	4	4	3	3	5	3	3	4	4	3	2	2	3	2	3	1	1	2	2	3	4	3	1	2	2	2	1	3	2	4	4	4	3	2	3	5	4	3	4	3	3
259	ANPAN90	30	2	1	2	7	4	2	2	2	2	2	2	2	2	2	2	4	2	4	4	2	3	2	1	1	3	3	2	3	1	4	2	4	4	2	1	5	5	4	4	5	4	6	5	4	5	5	5
23	BAJAU99	22	2	1	2	7	4	3	4	4	1	2	2	2	4	5	2	5	3	5	4	5	2	2	3	5	4	4	5	4	2	2	4	3	3	4	3	5	5	4	5	5	4	6	6	5	5	5	5
228	BILUN95	26	2	1	2	7	2	4	3	4	1	1	2	3	2	2	1	3	2	5	5	1	4	2	2	1	4	4	2	5	3	4	4	4	5	2	3	5	4	5	4	6	5	6	5	4	5	3	5
120	CHCLZ74	47	2	3	4	7	2	3	1	2	1	3	1	2	1	3	1	4	2	3	2	2	3	1	1	1	3	2	2	1	2	5	2	4	3	1	3	5	4	4	3	4	3	4	3	3	3	3	3
267	CLMAN95	25	2	2	2	7	3	2	4	5	4	3	4	4	5	4	4	2	4	2	2	4	3	1	2	3	1	1	4	2	1	1	4	1	3	2	4	4	4	2	2	2	1	3	4	2	3	2	3
80	COFRN94	26	2	2	2	7	2	3	1	3	2	3	3	2	2	2	2	4	3	5	4	2	3	1	1	2	4	3	3	3	1	4	4	4	4	3	2	5	5	4	3	4	3	5	5	4	4	5	4
85	DAMAN88	32	2	1	2	7	5	3	2	4	2	3	2	3	2	5	2	3	2	4	3	4	4	1	2	3	4	2	4	3	1	4	2	5	4	1	2	5	5	4	5	6	4	4	5	5	5	4	5
168	DOMIG86	34	2	3	2	7	1	4	2	4	1	1	3	1	3	2	2	4	3	4	5	3	5	2	1	3	5	4	2	5	1	3	3	5	4	3	2	6	6	5	5	4	6	6	6	6	6	4	5
124	GAJOL97	23	2	2	2	15	4	2	3	5	2	4	3	4	3	4	2	3	4	2	2	3	1	4	1	2	2	3	4	1	4	3	5	3	2	4	3	5	4	3	4	4	4	4	4	4	4	5	3
231	HEALG90	30	2	2	2	12	4	2	2	2	3	2	2	2	2	2	2	4	1	4	3	1	4	1	1	1	3	3	1	3	1	4	2	4	4	1	1	5	5	4	4	5	4	4	5	5	5	4	4
290	IRMAN97	23	2	1	2	7	3	2	2	2	1	1	2	2	1	2	2	5	1	3	3	2	4	1	1	1	3	5	2	3	1	4	1	3	2	1	1	5	5	5	4	5	6	6	5	4	5	5	5
117	KAMAN92	28	2	1	2	7	4	2	3	3	2	3	2	3	2	3	1	4	2	3	3	2	4	1	1	2	3	3	3	3	1	3	1	4	3	3	2	4	4	4	4	4	4	4	4	4	4	4	4
291	KLDIN00	21	2	1	12	7	2	2	3	4	2	5	4	1	1	2	3	3	2	2	4	5	1	2	2	3	3	3	4	1	5	5	2	2	3	3	4	2	3	4	4	1	6	1	2	3	4	2	4
265	KLEN01	19	2	1	2	7	2	1	1	1	2	1	2	1	1	2	1	5	1	5	4	1	5	2	1	1	4	4	1	4	1	4	1	5	5	1	1	6	6	6	5	6	6	6	6	6	6	1	4
16	MAFRG01	19	2	1	2	16	2	2	2	3	2	2	3	2	3	1	2	3	1	3	4	1	4	1	2	1	3	2	1	3	1	4	2	4	3	1	2	5	5	4	5	5	5	5	4	5	5	5	5
207	MIBAN01	19	2	1	2	7	3	4	2	5	2	4	2	4	3	5	3	3	4	2	2	3	1	2	1	2	1	1	4	3	1	3	4	2	3	5	2	2	4	4	2	4	3	3	4	4	4	4	5
36	RIERN94	27	2	2	2	7	4	3	3	4	3	3	3	3	3	3	3	2	3	2	2	2	2	2	2	2	2	1	3	2	2	3	1	3	2	2	2	5	4	4	2	3	2	3	3	3	3	2	4
176	RUJON99	22	2	1	2	7	3	1	1	2	1	1	2	2	1	1	1	5	1	5	5	2	5	1	1	1	4	5	3	5	1	4	1	5	5	2	1	6	6	5	4	5	4	6	6	4	6	5	5
167	syjun00	20	2	1	2	7	3	3	4	3	4	2	4	3	4	4	3	3	4	3	2	3	2	2	1	1	2	3	4	2	1	3	3	2	3	5	2	3	4	4	2	3	3	4	4	3	5	4	4
77	VIFLN00	20	2	1	2	7	2	3	2	3	1	2	1	2	2	3	1	4	2	5	4	2	5	1	1	1	5	5	2	5	1	5	2	5	5	1	1	5	6	6	5	6	6	6	5	6	6	6	6
181	ANAEN01	19	1	1	2	8	4	4	4	5	3	4	4	3	4	3	4	2	4	4	3	2	3	2	3	4	2	3	4	3	1	3	5	3	4	4	5	4	4	3	2	3	3	4	4	3	4	3	3
25	ANAIN99	21	1	1	2	7	4	5	5	5	5	5	5	4	5	5	5	2	5	1	2	5	1	5	5	5	2	1	5	2	4	3	4	1	2	4	5	5	4	1	2	2	1	1	2	4	2	2	2
189	ANELG98	22	1	1	2	7	4	3	2	3	2	2	3	2	2	4	2	4	2	4	3	2	3	2	1	2	4	2	2	2	1	3	2	3	3	2	2	4	4	4	4	5	2	4	3	4	4	3	3
299	ANFRN88	32	1	2	2	7	2	2	3	4	3	3	3	2	3	4	3	4	4	5	3	3	4	4	1	1	4	3	3	3	1	4	3	4	4	2	3	4	5	4	4	4	4	4	4	4	4	3	3
18	ANSAN02	19	1	1	2	7	4	2	3	1	3	2	2	3	3	3	1	3	1	3	3	1	3	1	1	1	4	4	2	4	1	3	1	3	3	2	1	5	4	4	4	5	4	4	5	4	5	5	6
185	ANTER87	34	1	2	2	7	4	3	3	4	3	3	4	3	4	2	3	3	3	2	1	2	1	1	1	1	1	1	3	1	1	3	4	2	2	2	3	4	5	3	4	4	3	4	4	4	4	3	3
232	BEGWM96	24	1	2	2	7	3	2	2	3	2	2	2	3	2	2	2	4	2	5	4	2	4	1	1	1	4	3	2	4	1	4	3	4	4	2	1	4	4	4	3	4	3	3	3	3	4	3	3
239	BELAE94	27	1	1	2	7	3	3	2	3	2	4	3	2	3	3	3	4	1	3	3	2	4	2	1	1	3	2	3	2	1	3	2	3	3	2	2	4	4	3	3	4	3	4	5	4	4	4	3
71	BESAN96	25	1	3	2	7	3	2	1	3	1	1	2	5	2	3	2	5	2	5	4	2	4	2	1	1	4	4	2	5	1	4	2	5	4	2	2	5	5	6	4	5	4	5	6	5	5	5	1
151	BIEMG01	19	1	1	2	8	3	4	4	4	3	3	4	2	3	4	3	3	4	4	3	2	3	2	2	2	3	4	2	3	1	3	2	3	3	3	3	4	4	3	4	4	3	4	4	4	4	4	4
248	CHFRK93	27	1	2	2	7	4	2	3	4	3	2	4	3	3	3	2	2	4	3	3	2	2	1	1	2	2	2	4	2	1	2	2	2	2	3	2	4	4	4	3	4	4	4	4	4	4	4	3
245	CHJUN97	24	1	2	2	8	2	2	1	3	2	2	2	3	2	1	2	4	2	3	4	2	4	1	2	1	4	4	2	4	1	4	2	3	3	3	1	4	5	4	3	4	4	5	5	4	5	4	4
128	CHSON97	23	1	2	2	7	4	3	3	4	2	3	4	2	4	4	4	3	2	3	2	3	1	1	1	3	2	1	4	2	1	2	4	3	3	3	1	5	6	5	4	4	4	5	5	4	6	4	4
216	CLCLN98	22	1	1	2	7	4	4	5	5	3	3	4	3	3	2	3	3	4	4	2	2	3	4	2	1	2	2	2	3	2	3	4	3	3	5	4	5	4	3	3	4	2	2	4	4	4	3	2
83	CLCLN99	22	1	2	2	7	3	4	3	3	2	3	3	2	3	3	2	3	3	3	3	3	3	1	2	2	2	4	4	3	2	3	4	3	4	3	3	4	4	4	4	4	4	4	4	4	4	3	3
26	COMAN65	55	1	1	4	7	5	2	5	5	3	4	4	4	4	4	5	3	2	4	2	4	1	1	1	1	1	2	5	1	1	1	2	2	3	5	2	3	4	1	3	5	3	1	2	3	3	5	4
278	DADEF94	26	1	1	2	7	5	5	4	5	2	4	4	4	4	4	4	2	4	4	2	4	1	2	4	1	1	3	4	3	2	1	4	2	3	4	5	4	4	2	4	4	2	4	3	4	4	2	4
81	DOISN95	25	1	2	2	7	5	4	3	4	3	3	5	3	2	3	2	4	3	3	3	3	2	1	1	1	2	3	3	3	1	2	2	2	2	3	2	4	5	4	3	4	3	4	4	3	4	3	3
62	DOREM99	22	1	1	2	7	5	5	5	5	3	3	4	3	3	4	3	3	4	3	2	4	1	3	4	2	2	2	4	3	2	3	5	3	2	3	5	4	4	3	2	3	2	1	1	3	3	3	1
92	EVLUG77	43	1	1	2	7	3	1	1	3	1	2	2	1	2	2	1	5	1	5	4	1	3	1	1	2	4	2	3	4	1	3	4	5	3	2	2	4	4	4	4	4	3	5	4	4	3	3	3
240	GASWG92	29	1	2	2	16	4	4	3	3	2	3	3	3	2	4	3	3	2	3	2	2	3	1	2	1	2	2	3	3	1	2	2	3	4	2	2	5	4	4	4	4	4	4	4	4	4	4	4
123	ILKYN90	30	1	2	2	7	4	4	4	4	3	3	3	3	3	2	3	3	2	4	3	2	2	1	2	2	4	3	5	3	1	3	4	3	3	2	4	4	5	4	4	4	3	5	4	3	2	4	3
169	IMDAN01	19	1	1	2	7	2	3	4	2	1	2	2	2	3	2	1	3	4	4	5	2	4	1	1	1	3	3	3	2	1	3	1	5	3	5	1	6	5	4	4	4	5	6	6	5	5	3	4
91	INNAT97	23	1	1	2	3	2	4	4	5	1	2	4	1	2	5	1	3	2	4	4	3	4	2	1	1	2	3	2	4	2	4	2	3	4	2	1	5	5	6	5	4	4	5	6	4	5	6	3
243	IRJUN95	26	1	2	2	7	3	3	3	4	3	4	4	3	4	3	3	2	2	2	1	3	2	3	1	1	3	2	3	2	2	2	2	3	3	2	3	4	5	4	3	4	3	5	5	4	3	4	3
187	JAMEK00	20	1	1	2	7	4	2	2	3	2	3	2	2	2	3	2	4	2	3	3	2	3	1	1	1	3	3	2	3	1	4	2	4	4	1	2	4	4	4	4	5	4	4	5	4	4	5	4
97	JEOLN01	19	1	1	2	7	2	5	5	5	3	4	5	4	3	4	4	3	2	2	3	4	3	2	1	3	2	1	5	2	3	3	4	2	3	3	4	4	5	4	2	3	3	3	4	4	4	4	1
133	JURUB95	25	1	1	2	7	4	5	4	5	3	3	5	3	4	3	4	2	2	3	3	2	2	2	5	2	2	2	3	2	3	3	4	3	3	4	4	4	4	2	3	2	3	4	4	3	4	3	2
41	KAJAN02	18	1	1	2	7	4	4	4	3	2	5	5	2	3	4	3	3	3	3	4	1	2	1	1	1	3	3	2	4	2	3	4	2	5	3	4	3	6	4	1	3	1	5	5	3	4	4	5
54	KAJUN01	19	1	1	2	8	4	2	4	4	3	4	4	3	3	3	4	2	4	4	3	1	2	1	1	1	1	2	2	3	1	2	3	3	2	3	2	5	4	3	3	4	3	5	5	4	5	3	3
19	KALAN01	20	1	1	2	7	4	3	3	4	2	3	3	3	4	4	2	4	2	5	3	3	4	2	2	2	3	3	4	3	2	3	1	3	3	3	4	5	5	5	4	5	4	5	5	4	5	3	2
157	KALEN99	21	1	1	2	8	4	2	3	5	2	3	3	3	4	3	3	3	4	3	4	4	3	1	1	2	3	4	5	3	1	3	4	3	3	4	4	4	4	4	3	4	4	4	4	4	5	5	4
274	KECHL86	34	1	1	2	7	3	3	2	4	2	3	3	3	3	2	2	2	2	2	1	2	4	3	1	1	2	2	4	1	2	1	2	4	3	3	3	5	4	3	3	4	4	3	3	5	5	2	3
20	KEMIN98	22	1	1	2	8	3	3	3	4	1	3	3	2	4	4	2	3	2	4	3	4	4	2	4	2	3	3	2	3	1	3	3	2	4	2	4	5	5	3	4	4	4	6	4	3	4	4	5
174	KI03LF0	19	1	1	2	7	4	3	4	5	3	3	4	3	4	4	4	1	2	1	2	3	1	1	3	3	1	1	4	2	1	1	5	1	2	4	3	4	4	2	2	2	2	3	3	3	2	5	3
269	LETAN98	22	1	1	2	7	4	3	3	3	2	1	2	3	2	4	1	3	2	3	3	3	5	1	1	1	3	4	2	4	1	4	3	4	4	2	3	4	5	6	2	3	2	3	4	2	4	3	1
78	M√úSEN00	20	1	1	2	7	3	2	3	3	2	2	3	4	3	4	3	1	4	4	3	3	2	3	2	1	2	1	2	1	1	1	2	1	2	3	3	5	5	5	4	5	4	5	5	5	5	3	4
93	MAANN99	21	1	1	2	7	2	5	5	4	4	4	5	2	4	3	5	3	2	2	2	1	1	5	2	2	2	2	4	3	5	3	4	2	1	4	3	3	4	1	4	2	1	5	2	1	2	5	2
223	MADIN97	23	1	2	2	8	4	3	2	3	2	3	3	2	3	4	2	3	2	4	2	3	2	1	4	1	2	2	4	3	1	4	3	3	3	2	2	5	5	4	5	4	4	5	6	4	3	4	3
241	MAEN91	30	1	2	2	7	3	3	3	4	3	2	3	2	3	4	3	3	3	3	4	2	4	2	2	1	3	3	2	3	1	3	2	4	3	2	2	4	6	4	4	5	5	5	5	5	4	6	5
56	MAKAN98	22	1	2	2	8	5	4	3	4	2	3	3	2	3	4	2	2	2	4	2	4	4	1	2	2	3	4	4	2	1	3	3	4	3	2	2	4	5	4	5	4	5	6	4	5	4	6	5
30	MOSAR00	21	1	1	2	1	2	2	1	3	2	2	2	2	2	2	1	5	3	4	4	2	4	2	2	2	3	4	2	4	2	3	3	4	4	2	3	4	5	6	3	5	4	6	6	4	5	5	5
31	MUTHN01	19	1	1	2	7	3	2	2	3	2	2	2	2	3	2	2	3	2	4	3	2	4	1	1	1	4	3	3	3	1	2	2	3	3	2	2	5	5	4	4	4	5	6	6	5	4	6	5
17	NEAMN01	19	1	1	2	7	1	3	2	4	3	3	4	3	3	2	3	3	2	1	3	1	4	1	4	1	1	1	3	1	1	3	5	1	2	1	4	4	5	5	4	4	4	4	4	4	5	4	4
33	PEJOG99	22	1	1	2	7	4	2	3	3	2	2	3	4	2	3	2	3	2	4	4	2	3	1	1	1	3	3	2	3	1	4	1	4	4	2	1	5	4	4	3	4	4	4	5	4	4	5	5
208	RIMIN00	20	1	1	2	8	3	3	2	4	2	2	3	3	3	2	3	3	2	4	3	3	4	1	1	1	2	4	2	2	3	3	4	4	3	1	2	4	4	5	4	3	3	4	5	4	5	2	2
55	SAANN94	27	1	2	2	16	5	4	4	5	3	4	3	3	4	5	4	2	3	3	2	4	2	3	4	3	2	1	5	2	3	2	4	2	3	4	4	4	4	4	4	3	2	3	3	3	3	5	3
126	SACOT99	22	1	2	2	15	4	3	3	3	2	2	2	2	2	4	2	3	2	4	3	3	4	1	1	1	3	3	2	3	1	4	1	3	4	2	1	4	4	4	4	4	3	5	4	4	3	4	5
188	SADIN95	26	1	1	2	7	4	3	3	4	3	4	4	5	3	5	2	3	4	4	2	4	4	1	3	3	3	3	4	3	1	3	3	3	2	4	4	4	4	5	3	2	3	4	3	3	4	4	4
37	SAWEN96	25	1	1	2	7	4	4	3	4	3	4	4	2	3	4	4	3	4	4	3	2	2	1	1	2	1	3	4	3	1	4	2	3	2	1	5	4	4	3	3	2	3	3	4	4	4	4	4
45	SHLIN01	20	1	1	2	7	4	2	4	5	4	3	4	5	4	5	3	3	4	2	2	4	1	4	2	3	2	2	5	2	4	2	3	3	3	2	2	5	4	4	4	4	3	3	4	4	5	2	2
161	SIVIN97	23	1	1	2	8	3	3	2	3	2	2	3	2	3	4	2	3	4	5	4	2	3	1	2	1	4	4	1	3	1	4	2	3	4	3	4	4	3	3	4	5	4	5	4	4	4	4	4
280	SVJORG9	25	1	2	2	7	5	4	4	5	2	2	2	3	3	5	3	4	3	5	4	5	4	2	3	4	5	4	5	4	1	3	4	5	5	3	2	4	6	3	5	5	5	6	5	5	5	5	5
139	TAJON01	20	1	1	2	8	4	5	4	5	3	3	5	3	4	5	5	3	4	4	1	2	1	3	1	3	2	1	5	2	4	2	5	3	3	1	4	4	5	2	2	3	3	4	3	3	4	4	5
50	THEMN02	19	1	1	2	8	2	4	4	3	2	3	3	2	3	4	2	2	3	5	4	3	2	4	1	2	3	3	3	2	4	3	3	3	3	2	2	4	5	3	1	2	2	4	4	3	5	5	2
268	TICHN94	26	1	2	2	7	4	4	4	5	3	3	4	3	4	4	5	2	4	1	2	4	2	3	2	4	2	3	4	1	4	3	3	3	3	4	4	4	2	1	1	5	2	4	4	4	3	3	4
218	URGRN98	23	1	1	2	7	4	2	5	5	3	4	5	3	5	4	4	2	4	1	2	3	1	4	2	1	1	1	2	2	5	3	5	3	2	3	4	3	3	5	4	3	3	2	2	3	3	3	2
141	UTANG90	30	1	2	2	9	4	2	1	2	1	1	1	2	1	3	2	4	2	5	4	2	4	1	1	1	4	5	2	5	1	4	1	5	5	2	1	6	6	4	4	5	5	6	5	5	5	5	5
96	UTMAN03	18	1	1	2	7	3	5	5	4	2	3	5	3	4	3	4	3	4	2	3	3	1	3	4	1	2	3	4	2	1	2	3	1	2	4	4	6	6	5	4	4	4	5	5	5	6	6	5
249	UTMAN97	23	1	3	2	7	2	3	4	4	2	2	3	2	2	5	2	4	2	3	3	2	3	1	1	2	2	1	3	2	4	4	2	2	2	2	1	4	4	4	3	4	3	3	4	3	4	5	4
[truncated: 127 more columns]
